# Supplementary material for: A Personalized Genomics Approach of the Prostate Cancer
Source: Cells. 2021 Jun 30;10(7):1644. doi: 10.3390/cells10071644 (PMC8305988; doi:10.3390/cells10071644)
Supplement: Supplementary file 1 [file cells-10-01644-s001.zip]

Archive with 1 entries (1 files):
- cells-1242539-supplementary.pdf
